# Supplementary material for: Species composition, diversity, and distribution of the genus Ulva along the coast of Jeju Island, Korea based on molecular phylogenetic analysis
Source: PLoS One. 2019 Jul 23;14(7):e0219958. doi: 10.1371/journal.pone.0219958 (PMC6650058; doi:10.1371/journal.pone.0219958)
Supplement: S1 Table — (CSV) (XLSX) [file pone.0219958.s001.xlsx]

## Sheet: S1 Table
Sorting Nr.	U number	Species by tufA and ITS phylogeny	Site name	Site No.	GPS	Species by morphology	Neighbor-Joining (tufA)	Maximum-likelihood (tufA)	Bayesian inference (tufA)	Species (tufA)	Neighbor-Joining (ITS)	Maximum-likelihood (ITS)	Bayesian inference (ITS)	Species (ITS)	Species decision
1	U139	Blidingia sp.	Gwakji	5	33°27'1.05"N 126°18'13.52"E	U. compressa	Blidingia marginata	Blidingia marginata	Blidingia marginata	Blidingia marginata	Bligindia dawsonii	unidentified	Bligindia dawsonii	Bligindia dawsonii	Blidingia sp.
2	U110	Blidingia sp.	Iho	4	33°30'2.81"N 126°27'14.40"E	U. compressa	Blidingia marginata	Blidingia marginata	Blidingia marginata	Blidingia marginata	Bligindia dawsonii	unidentified	Bligindia dawsonii	Bligindia dawsonii	Blidingia sp.
3	U140	Blidingia sp.	Gwakji	5	33°27'1.05"N 126°18'13.52"E	U. compressa	Blidingia marginata	Blidingia marginata	Blidingia marginata	Blidingia marginata	Bligindia dawsonii	unidentified	Bligindia dawsonii	Bligindia dawsonii	Blidingia sp.
4	U194	Blidingia sp.	Geumneung	7	33°23'23.73"N 126°14'6.38"E	U. compressa	Blidingia sp.	Blidingia sp.	Blidingia sp.	Blidingia sp.	Bligindia dawsonii	Blidingia minima	Bligindia dawsonii	Bligindia dawsonii	Blidingia sp.
5	U195	Blidingia sp.	Geumneung	7	33°23'23.73"N 126°14'6.38"E	U. compressa	Blidingia sp.	Blidingia sp.	Blidingia sp.	Blidingia sp.	Bligindia dawsonii	Blidingia minima	Bligindia dawsonii	Bligindia dawsonii	Blidingia sp.
6	U217	Blidingia sp.	Geumneung	7	33°23'23.73"N 126°14'6.38"E	U. compressa	Blidingia marginata	Blidingia marginata	Blidingia marginata	Blidingia marginata	Bligindia dawsonii	unidentified	Bligindia dawsonii	Bligindia dawsonii	Blidingia sp.
7	U260	Blidingia sp.	Hwasun	9	33°14'25.40"N 126°19'54.70"E	U. compressa	Blidingia marginata	Blidingia marginata	Blidingia marginata	Blidingia marginata	Bligindia dawsonii	unidentified	Bligindia dawsonii	Bligindia dawsonii	Blidingia sp.
8	U261	Blidingia sp.	Hwasun	9	33°14'25.40"N 126°19'54.70"E	U. compressa	Blidingia marginata	Blidingia marginata	Blidingia marginata	Blidingia marginata	Bligindia dawsonii	unidentified	Bligindia dawsonii	Bligindia dawsonii	Blidingia sp.
9	U307	Blidingia sp.	Sindo	11	33°17'02.20"N 126°09'57.50"E	U. compressa	Blidingia sp.	Blidingia sp.	Blidingia sp.	Blidingia sp.	Bligindia dawsonii	Blidingia minima	Bligindia dawsonii	Bligindia dawsonii	Blidingia sp.
10	U308	Blidingia sp.	Sindo	11	33°17'02.20"N 126°09'57.50"E	U. compressa	Blidingia sp.	Blidingia sp.	Blidingia sp.	Blidingia sp.	Bligindia dawsonii	Blidingia minima	Bligindia dawsonii	Bligindia dawsonii	Blidingia sp.
11	U428	Blidingia sp.	Tokki-seom	16	33°31'19.05"N 126°54'1.01"E	U. compressa	Blidingia sp.	Blidingia sp.	Blidingia sp.	Blidingia sp.	Bligindia dawsonii	Blidingia minima	Bligindia dawsonii	Bligindia dawsonii	Blidingia sp.
12	U369	Blidingia sp.	outside Hado	13A	33°30'43.21"N 126°53'56.58"E	U. compressa	Blidingia sp.	Blidingia sp.	Blidingia sp.	Blidingia sp.	No sequence	No sequence	No sequence	No sequence	Blidingia sp.
13	U370	Blidingia sp.	outside Hado	13A	33°30'43.21"N 126°53'56.58"E	U. compressa	Blidingia sp.	Blidingia sp.	Blidingia sp.	Blidingia sp.	No sequence	No sequence	No sequence	No sequence	Blidingia sp.
14	U212	Blidingia sp.	Geumneung	7	33°23'23.73"N 126°14'6.38"E	U. compressa	Blidingia marginata	Blidingia marginata	Blidingia marginata	Blidingia marginata	Bligindia dawsonii	unidentified	Bligindia dawsonii	Bligindia dawsonii	Blidingia sp.
15	U002	U. australis (U.pertusa)	Bangsatab	1	33°32'59.63"N 126°38'59.92"E	U. ohnoi	U. australis-U.pertusa	U. australis-U.pertusa	U. australis-U.pertusa	U. australis (U.pertusa)	U. australis-U.pertusa	unidentified	U. australis-U.pertusa	U. australis (U.pertusa)	U. australis (U.pertusa)
16	U008	U. australis (U.pertusa)	Bangsatab	1	33°32'59.63"N 126°38'59.92"E	U. pertusa	U. australis-U.pertusa	U. australis-U.pertusa	U. australis-U.pertusa	U. australis (U.pertusa)	U. australis-U.pertusa	unidentified	U. australis-U.pertusa	U. australis (U.pertusa)	U. australis (U.pertusa)
17	U009	U. australis (U.pertusa)	Bangsatab	1	33°32'59.63"N 126°38'59.92"E	U. pertusa	U. australis-U.pertusa	U. australis-U.pertusa	U. australis-U.pertusa	U. australis (U.pertusa)	U. australis-U.pertusa	unidentified	U. australis-U.pertusa	U. australis (U.pertusa)	U. australis (U.pertusa)
18	U010	U. australis (U.pertusa)	Bangsatab	1	33°32'59.63"N 126°38'59.92"E	U. lactuca	U. australis-U.pertusa	U. australis-U.pertusa	U. australis-U.pertusa	U. australis (U.pertusa)	U. australis-U.pertusa	unidentified	U. australis-U.pertusa	U. australis (U.pertusa)	U. australis (U.pertusa)
19	U011	U. australis (U.pertusa)	Bangsatab	1	33°32'59.63"N 126°38'59.92"E	U. lactuca	U. australis-U.pertusa	U. australis-U.pertusa	U. australis-U.pertusa	U. australis (U.pertusa)	U. australis-U.pertusa	unidentified	U. australis-U.pertusa	U. australis (U.pertusa)	U. australis (U.pertusa)
20	U013	U. australis (U.pertusa)	Bangsatab	1	33°32'59.63"N 126°38'59.92"E	U. ohnoi	U. australis-U.pertusa	U. australis-U.pertusa	U. australis-U.pertusa	U. australis (U.pertusa)	U. australis-U.pertusa	unidentified	U. australis-U.pertusa	U. australis (U.pertusa)	U. australis (U.pertusa)
21	U014	U. australis (U.pertusa)	Bangsatab	1	33°32'59.63"N 126°38'59.92"E	U. ohnoi	U. australis-U.pertusa	U. australis-U.pertusa	U. australis-U.pertusa	U. australis (U.pertusa)	U. australis-U.pertusa	unidentified	U. australis-U.pertusa	U. australis (U.pertusa)	U. australis (U.pertusa)
22	U020	U. australis (U.pertusa)	Bangsatab	1	33°32'59.63"N 126°38'59.92"E	Ulva sp.	U. australis-U.pertusa	U. australis-U.pertusa	U. australis-U.pertusa	U. australis (U.pertusa)	U. australis-U.pertusa	unidentified	U. australis-U.pertusa	U. australis (U.pertusa)	U. australis (U.pertusa)
23	U021	U. australis (U.pertusa)	Bangsatab	1	33°32'59.63"N 126°38'59.92"E	Ulva sp.	U. australis-U.pertusa	U. australis-U.pertusa	U. australis-U.pertusa	U. australis (U.pertusa)	U. australis-U.pertusa	unidentified	U. australis-U.pertusa	U. australis (U.pertusa)	U. australis (U.pertusa)
24	U065	U. australis (U.pertusa)	Kimnyoung	3	33°33'28.85"N 126°45'21.31"E	U. lactuca	U. australis-U.pertusa	U. australis-U.pertusa	U. australis-U.pertusa	U. australis (U.pertusa)	U. australis-U.pertusa	unidentified	U. australis-U.pertusa	U. australis (U.pertusa)	U. australis (U.pertusa)
25	U067	U. australis (U.pertusa)	Kimnyoung	3	33°33'28.85"N 126°45'21.31"E	U. lactuca	U. australis-U.pertusa	U. australis-U.pertusa	U. australis-U.pertusa	U. australis (U.pertusa)	U. australis-U.pertusa	unidentified	U. australis-U.pertusa	U. australis (U.pertusa)	U. australis (U.pertusa)
26	U070	U. australis (U.pertusa)	Kimnyoung	3	33°33'28.85"N 126°45'21.31"E	U. ohnoi	U. australis-U.pertusa	U. australis-U.pertusa	U. australis-U.pertusa	U. australis (U.pertusa)	U. australis-U.pertusa	unidentified	U. australis-U.pertusa	U. australis (U.pertusa)	U. australis (U.pertusa)
27	U071	U. australis (U.pertusa)	Kimnyoung	3	33°33'28.85"N 126°45'21.31"E	U. ohnoi	U. australis-U.pertusa	U. australis-U.pertusa	U. australis-U.pertusa	U. australis (U.pertusa)	U. australis-U.pertusa	unidentified	U. australis-U.pertusa	U. australis (U.pertusa)	U. australis (U.pertusa)
28	U076	U. australis (U.pertusa)	Kimnyoung	3	33°33'28.85"N 126°45'21.31"E	Ulva sp.	U. australis-U.pertusa	U. australis-U.pertusa	U. australis-U.pertusa	U. australis (U.pertusa)	U. australis-U.pertusa	unidentified	U. australis-U.pertusa	U. australis (U.pertusa)	U. australis (U.pertusa)
29	U080	U. australis (U.pertusa)	Kimnyoung	3	33°33'28.85"N 126°45'21.31"E	U. lactuca	U. australis-U.pertusa	U. australis-U.pertusa	U. australis-U.pertusa	U. australis (U.pertusa)	U. australis-U.pertusa	unidentified	U. australis-U.pertusa	U. australis (U.pertusa)	U. australis (U.pertusa)
30	U081	U. australis (U.pertusa)	Kimnyoung	3	33°33'28.85"N 126°45'21.31"E	U. lactuca	U. australis-U.pertusa	U. australis-U.pertusa	U. australis-U.pertusa	U. australis (U.pertusa)	U. australis-U.pertusa	unidentified	U. australis-U.pertusa	U. australis (U.pertusa)	U. australis (U.pertusa)
31	U095	U. australis (U.pertusa)	Iho	4	33°30'2.81"N 126°27'14.40"E	U. pertusa	U. australis-U.pertusa	U. australis-U.pertusa	U. australis-U.pertusa	U. australis (U.pertusa)	U. australis-U.pertusa	unidentified	U. australis-U.pertusa	U. australis (U.pertusa)	U. australis (U.pertusa)
32	U096	U. australis (U.pertusa)	Iho	4	33°30'2.81"N 126°27'14.40"E	U. pertusa	U. australis-U.pertusa	U. australis-U.pertusa	U. australis-U.pertusa	U. australis (U.pertusa)	U. australis-U.pertusa	unidentified	U. australis-U.pertusa	U. australis (U.pertusa)	U. australis (U.pertusa)
33	U108	U. australis (U.pertusa)	Iho	4	33°30'2.81"N 126°27'14.40"E	U. fasciata	U. australis-U.pertusa	U. australis-U.pertusa	U. australis-U.pertusa	U. australis (U.pertusa)	U. australis-U.pertusa	unidentified	U. australis-U.pertusa	U. australis (U.pertusa)	U. australis (U.pertusa)
34	U134	U. australis (U.pertusa)	Gwakji	5	33°27'1.05"N 126°18'13.52"E	U. lactuca	U. australis-U.pertusa	U. australis-U.pertusa	U. australis-U.pertusa	U. australis (U.pertusa)	U. australis-U.pertusa	unidentified	U. australis-U.pertusa	U. australis (U.pertusa)	U. australis (U.pertusa)
35	U135	U. australis (U.pertusa)	Gwakji	5	33°27'1.05"N 126°18'13.52"E	U. lactuca	U. australis-U.pertusa	U. australis-U.pertusa	U. australis-U.pertusa	U. australis (U.pertusa)	U. australis-U.pertusa	unidentified	U. australis-U.pertusa	U. australis (U.pertusa)	U. australis (U.pertusa)
36	U155	U. australis (U.pertusa)	Gwakji	5	33°27'1.05"N 126°18'13.52"E	U. pertusa	U. australis-U.pertusa	U. australis-U.pertusa	U. australis-U.pertusa	U. australis (U.pertusa)	U. pertusa	unidentified	U. australis-U.pertusa	U. australis (U.pertusa)	U. australis (U.pertusa)
37	U157	U. australis (U.pertusa)	Hyeopjae	6	33°23'43.50"N 126°14'24.44"E	U. pertusa	U. australis-U.pertusa	U. australis-U.pertusa	U. australis-U.pertusa	U. australis (U.pertusa)	U. pertusa	unidentified	U. australis-U.pertusa	U. australis (U.pertusa)	U. australis (U.pertusa)
38	U158	U. australis (U.pertusa)	Hyeopjae	6	33°23'43.50"N 126°14'24.44"E	U. pertusa	U. australis-U.pertusa	U. australis-U.pertusa	U. australis-U.pertusa	U. australis (U.pertusa)	U. pertusa	unidentified	U. australis-U.pertusa	U. australis (U.pertusa)	U. australis (U.pertusa)
39	U168	U. australis (U.pertusa)	Hyeopjae	6	33°23'43.50"N 126°14'24.44"E	U. pertusa	U. australis-U.pertusa	U. australis-U.pertusa	U. australis-U.pertusa	U. australis (U.pertusa)	U. australis-U.pertusa	unidentified	U. australis-U.pertusa	U. australis (U.pertusa)	U. australis (U.pertusa)
40	U169	U. australis (U.pertusa)	Hyeopjae	6	33°23'43.50"N 126°14'24.44"E	U. pertusa	U. australis-U.pertusa	U. australis-U.pertusa	U. australis-U.pertusa	U. australis (U.pertusa)	U. australis-U.pertusa	unidentified	U. australis-U.pertusa	U. australis (U.pertusa)	U. australis (U.pertusa)
41	U171	U. australis (U.pertusa)	Hyeopjae	6	33°23'43.50"N 126°14'24.44"E	U. lactuca	U. australis-U.pertusa	U. australis-U.pertusa	U. australis-U.pertusa	U. australis (U.pertusa)	U. australis-U.pertusa	unidentified	U. australis-U.pertusa	U. australis (U.pertusa)	U. australis (U.pertusa)
42	U172	U. australis (U.pertusa)	Hyeopjae	6	33°23'43.50"N 126°14'24.44"E	U. lactuca	U. australis-U.pertusa	U. australis-U.pertusa	U. australis-U.pertusa	U. australis (U.pertusa)	U. australis-U.pertusa	unidentified	U. australis-U.pertusa	U. australis (U.pertusa)	U. australis (U.pertusa)
43	U188	U. australis (U.pertusa)	Geumneung	7	33°23'23.73"N 126°14'6.38"E	U. pertusa	U. australis-U.pertusa	U. australis-U.pertusa	U. australis-U.pertusa	U. australis-U.pertusa	U. australis-U.pertusa	unidentified	U. australis-U.pertusa	U. australis (U.pertusa)	U. australis (U.pertusa)
44	U189	U. australis (U.pertusa)	Geumneung	7	33°23'23.73"N 126°14'6.38"E	U. pertusa	U. australis-U.pertusa	U. australis-U.pertusa	U. australis-U.pertusa	U. australis-U.pertusa	U. australis-U.pertusa	unidentified	U. australis-U.pertusa	U. australis (U.pertusa)	U. australis (U.pertusa)
45	U203	U. australis (U.pertusa)	Geumneung	7	33°23'23.73"N 126°14'6.38"E	U. lactuca	U. australis-U.pertusa	U. australis-U.pertusa	U. australis-U.pertusa	U. australis (U.pertusa)	U. australis-U.pertusa	unidentified	U. australis-U.pertusa	U. australis (U.pertusa)	U. australis (U.pertusa)
46	U234	U. australis (U.pertusa)	Daepyeong	8	33°14'10.40"N 126°21'43.9"E	U. lactuca	U. australis-U.pertusa	U. australis-U.pertusa	U. australis-U.pertusa	U. australis (U.pertusa)	U. australis-U.pertusa	unidentified	U. australis-U.pertusa	U. australis (U.pertusa)	U. australis (U.pertusa)
47	U263	U. australis (U.pertusa)	Hamo	10	33°12'37.40"N 126°15'43.50"E	U. lactuca	U. australis-U.pertusa	U. australis-U.pertusa	U. australis-U.pertusa	U. australis (U.pertusa)	U. australis-U.pertusa	unidentified	U. australis-U.pertusa	U. australis (U.pertusa)	U. australis (U.pertusa)
48	U264	U. australis (U.pertusa)	Hamo	10	33°12'37.40"N 126°15'43.50"E	U. lactuca	U. australis-U.pertusa	U. australis-U.pertusa	U. australis-U.pertusa	U. australis (U.pertusa)	U. australis-U.pertusa	unidentified	U. australis-U.pertusa	U. australis (U.pertusa)	U. australis (U.pertusa)
49	U276	U. australis (U.pertusa)	Hamo	10	33°12'37.40"N 126°15'43.50"E	U. lactuca	U. australis-U.pertusa	U. australis-U.pertusa	U. australis-U.pertusa	U. australis (U.pertusa)	U. australis-U.pertusa	unidentified	U. australis-U.pertusa	U. australis (U.pertusa)	U. australis (U.pertusa)
50	U277	U. australis (U.pertusa)	Hamo	10	33°12'37.40"N 126°15'43.50"E	U. lactuca	U. australis-U.pertusa	U. australis-U.pertusa	U. australis-U.pertusa	U. australis (U.pertusa)	U. australis-U.pertusa	unidentified	U. australis-U.pertusa	U. australis (U.pertusa)	U. australis (U.pertusa)
51	U282	U. australis (U.pertusa)	Hamo	10	33°12'37.40"N 126°15'43.50"E	U. lactuca	U. australis-U.pertusa	U. australis-U.pertusa	U. australis-U.pertusa	U. australis (U.pertusa)	U. australis-U.pertusa	unidentified	U. australis-U.pertusa	U. australis (U.pertusa)	U. australis (U.pertusa)
52	U291	U. australis (U.pertusa)	Hamo	10	33°12'37.40"N 126°15'43.50"E	U. lactuca	U. australis-U.pertusa	U. australis-U.pertusa	U. australis-U.pertusa	U. australis (U.pertusa)	U. australis-U.pertusa	unidentified	U. australis-U.pertusa	U. australis (U.pertusa)	U. australis (U.pertusa)
53	U292	U. australis (U.pertusa)	Hamo	10	33°12'37.40"N 126°15'43.50"E	U. lactuca	U. australis-U.pertusa	U. australis-U.pertusa	U. australis-U.pertusa	U. australis (U.pertusa)	U. australis-U.pertusa	unidentified	U. australis-U.pertusa	U. australis (U.pertusa)	U. australis (U.pertusa)
54	U386	U. australis (U.pertusa)	Jongdal	15	33°29'18.28"N 126°54'43.67"E	U. lactuca	U. australis-U.pertusa	U. australis-U.pertusa	U. australis-U.pertusa	U. australis (U.pertusa)	U. australis-U.pertusa	unidentified	U. australis-U.pertusa	U. australis (U.pertusa)	U. australis (U.pertusa)
55	U387	U. australis (U.pertusa)	Jongdal	15	33°29'18.28"N 126°54'43.67"E	U. lactuca	U. australis-U.pertusa	U. australis-U.pertusa	U. australis-U.pertusa	U. australis (U.pertusa)	U. australis-U.pertusa	unidentified	U. australis-U.pertusa	U. australis (U.pertusa)	U. australis (U.pertusa)
56	U392	U. australis (U.pertusa)	Jongdal	15	33°29'18.28"N 126°54'43.67"E	U. lactuca	U. australis-U.pertusa	U. australis-U.pertusa	U. australis-U.pertusa	U. australis (U.pertusa)	U. australis-U.pertusa	unidentified	U. australis-U.pertusa	U. australis (U.pertusa)	U. australis (U.pertusa)
57	U401	U. australis (U.pertusa)	Jongdal	15	33°29'18.28"N 126°54'43.67"E	U. pertusa	U. australis-U.pertusa	U. australis-U.pertusa	U. australis-U.pertusa	U. australis (U.pertusa)	U. australis-U.pertusa	unidentified	U. australis-U.pertusa	U. australis (U.pertusa)	U. australis (U.pertusa)
58	U402	U. australis (U.pertusa)	Jongdal	15	33°29'18.28"N 126°54'43.67"E	U. pertusa	U. australis-U.pertusa	U. australis-U.pertusa	U. australis-U.pertusa	U. australis (U.pertusa)	U. australis-U.pertusa	unidentified	U. australis-U.pertusa	U. australis (U.pertusa)	U. australis (U.pertusa)
59	U405	U. australis (U.pertusa)	Tokki-seom	16	33°31'16.60"N 126°54'0.19"E	U. ohnoi	U. australis-U.pertusa	U. australis-U.pertusa	U. australis-U.pertusa	U. australis (U.pertusa)	U. australis-U.pertusa	unidentified	U. australis-U.pertusa	U. australis (U.pertusa)	U. australis (U.pertusa)
60	U406	U. australis (U.pertusa)	Tokki-seom	16	33°31'16.60"N 126°54'0.19"E	U. ohnoi	U. australis-U.pertusa	U. australis-U.pertusa	U. australis-U.pertusa	U. australis (U.pertusa)	U. australis-U.pertusa	unidentified	U. australis-U.pertusa	U. australis (U.pertusa)	U. australis (U.pertusa)
61	U410	U. australis (U.pertusa)	Tokki-seom	16	33°31'16.60"N 126°54'0.19"E	U. ohnoi	U. australis-U.pertusa	U. australis-U.pertusa	U. australis-U.pertusa	U. australis (U.pertusa)	U. australis-U.pertusa	unidentified	U. australis-U.pertusa	U. australis (U.pertusa)	U. australis (U.pertusa)
62	U411	U. australis (U.pertusa)	Tokki-seom	16	33°31'16.60"N 126°54'0.19"E	U. ohnoi	U. australis-U.pertusa	U. australis-U.pertusa	U. australis-U.pertusa	U. australis (U.pertusa)	U. australis-U.pertusa	unidentified	U. australis-U.pertusa	U. australis (U.pertusa)	U. australis (U.pertusa)
63	U415	U. australis (U.pertusa)	Tokki-seom	16	33°31'19.05"N 126°54'1.01"E	U. ohnoi	U. australis-U.pertusa	U. australis-U.pertusa	U. australis-U.pertusa	U. australis (U.pertusa)	U. australis-U.pertusa	unidentified	U. australis-U.pertusa	U. australis (U.pertusa)	U. australis (U.pertusa)
64	U416	U. australis (U.pertusa)	Tokki-seom	16	33°31'19.05"N 126°54'1.01"E	U. ohnoi	U. australis-U.pertusa	U. australis-U.pertusa	U. australis-U.pertusa	U. australis (U.pertusa)	U. australis-U.pertusa	unidentified	U. australis-U.pertusa	U. australis (U.pertusa)	U. australis (U.pertusa)
65	U420	U. australis (U.pertusa)	Tokki-seom	16	33°31'19.05"N 126°54'1.01"E	U. ohnoi	U. australis-U.pertusa	U. australis-U.pertusa	U. australis-U.pertusa	U. australis (U.pertusa)	U. australis-U.pertusa	unidentified	U. australis-U.pertusa	U. australis (U.pertusa)	U. australis (U.pertusa)
66	U421	U. australis (U.pertusa)	Tokki-seom	16	33°31'19.05"N 126°54'1.01"E	U. ohnoi	U. australis-U.pertusa	U. australis-U.pertusa	U. australis-U.pertusa	U. australis (U.pertusa)	U. australis-U.pertusa	unidentified	U. australis-U.pertusa	U. australis (U.pertusa)	U. australis (U.pertusa)
67	U474	U. australis (U.pertusa)	Pyoseon	19	33°18'34.84"N 126°49'53.90"E	U. ohnoi	U. australis-U.pertusa	U. australis-U.pertusa	U. australis-U.pertusa	U. australis-U.pertusa	U. australis-U.pertusa	unidentified	U. australis-U.pertusa	U. australis (U.pertusa)	U. australis (U.pertusa)
68	U502	U. australis (U.pertusa)	Sinyang	20	33°26'4.70"N 126°55'24.16"E	U. pertusa	U. australis-U.pertusa	U. australis-U.pertusa	U. australis-U.pertusa	U. australis (U.pertusa)	U. australis-U.pertusa	unidentified	U. australis-U.pertusa	U. australis (U.pertusa)	U. australis (U.pertusa)
69	U507	U. australis (U.pertusa)	Sinyang	20	33°26'4.70"N 126°55'24.16"E	U. pertusa	U. australis-U.pertusa	U. australis-U.pertusa	U. australis-U.pertusa	U. australis (U.pertusa)	U. australis-U.pertusa	unidentified	U. australis-U.pertusa	U. australis (U.pertusa)	U. australis (U.pertusa)
70	U508	U. australis (U.pertusa)	Sinyang	20	33°26'4.70"N 126°55'24.16"E	U. pertusa	U. australis-U.pertusa	U. australis-U.pertusa	U. australis-U.pertusa	U. australis (U.pertusa)	U. australis-U.pertusa	unidentified	U. australis-U.pertusa	U. australis (U.pertusa)	U. australis (U.pertusa)
71	U317	U. australis (U.pertusa)	inside Sinchang	12A	33°20'47.70"N 126°10'48.15"E	U. ohnoi	U. australis-U.pertusa	U. australis-U.pertusa	U. australis-U.pertusa	U. australis (U.pertusa)	U. australis-U.pertusa	unidentified	U. australis-U.pertusa	U. australis (U.pertusa)	U. australis (U.pertusa)
72	U318	U. australis (U.pertusa)	inside Sinchang	12A	33°20'47.70"N 126°10'48.15"E	U. ohnoi	U. australis-U.pertusa	U. australis-U.pertusa	U. australis-U.pertusa	U. australis (U.pertusa)	U. australis-U.pertusa	unidentified	U. australis-U.pertusa	U. australis (U.pertusa)	U. australis (U.pertusa)
73	U322	U. australis (U.pertusa)	inside Sinchang	12A	33°20'47.70"N 126°10'48.15"E	U. ohnoi	U. australis-U.pertusa	U. australis-U.pertusa	U. australis-U.pertusa	U. australis (U.pertusa)	U. australis-U.pertusa	unidentified	U. australis-U.pertusa	U. australis (U.pertusa)	U. australis (U.pertusa)
74	U323	U. australis (U.pertusa)	inside Sinchang	12A	33°20'47.70"N 126°10'48.15"E	U. ohnoi	U. australis-U.pertusa	U. australis-U.pertusa	U. australis-U.pertusa	U. australis (U.pertusa)	U. australis-U.pertusa	unidentified	U. australis-U.pertusa	U. australis (U.pertusa)	U. australis (U.pertusa)
75	U330	U. australis (U.pertusa)	outside Sinchang	12B	33°20'46.13"N 126°10'43.08"E	U. pertusa	U. australis-U.pertusa	U. australis-U.pertusa	U. australis-U.pertusa	U. australis (U.pertusa)	U. australis-U.pertusa	unidentified	U. australis-U.pertusa	U. australis (U.pertusa)	U. australis (U.pertusa)
76	U331	U. australis (U.pertusa)	outside Sinchang	12B	33°20'46.13"N 126°10'43.08"E	U. lactuca	U. australis-U.pertusa	U. australis-U.pertusa	U. australis-U.pertusa	U. australis (U.pertusa)	U. australis-U.pertusa	unidentified	U. australis-U.pertusa	U. australis (U.pertusa)	U. australis (U.pertusa)
77	U343	U. australis (U.pertusa)	outside Sinchang	12B	33°20'46.13"N 126°10'43.08"E	U. lactuca	U. australis-U.pertusa	U. australis-U.pertusa	U. australis-U.pertusa	U. australis (U.pertusa)	U. australis-U.pertusa	unidentified	U. australis-U.pertusa	U. australis (U.pertusa)	U. australis (U.pertusa)
78	U354	U. australis (U.pertusa)	outside Hado	13A	33°30'43.21"N 126°53'56.58"E	U. lactuca	U. australis-U.pertusa	U. australis-U.pertusa	U. australis-U.pertusa	U. australis (U.pertusa)	U. australis-U.pertusa	unidentified	U. australis-U.pertusa	U. australis (U.pertusa)	U. australis (U.pertusa)
79	U355	U. australis (U.pertusa)	outside Hado	13A	33°30'43.21"N 126°53'56.58"E	U. lactuca	U. australis-U.pertusa	U. australis-U.pertusa	U. australis-U.pertusa	U. australis (U.pertusa)	U. australis-U.pertusa	unidentified	U. australis-U.pertusa	U. australis (U.pertusa)	U. australis (U.pertusa)
80	U359	U. australis (U.pertusa)	outside Hado	13A	33°30'43.21"N 126°53'56.58"E	U. pertusa	U. australis-U.pertusa	U. australis-U.pertusa	U. australis-U.pertusa	U. australis (U.pertusa)	U. australis-U.pertusa	unidentified	U. australis-U.pertusa	U. australis (U.pertusa)	U. australis (U.pertusa)
81	U360	U. australis (U.pertusa)	outside Hado	13A	33°30'43.21"N 126°53'56.58"E	U. pertusa	U. australis-U.pertusa	U. australis-U.pertusa	U. australis-U.pertusa	U. australis (U.pertusa)	U. australis-U.pertusa	unidentified	U. australis-U.pertusa	U. australis (U.pertusa)	U. australis (U.pertusa)
82	U364	U. australis (U.pertusa)	outside Hado	13A	33°30'43.21"N 126°53'56.58"E	U. lactuca	U. australis-U.pertusa	U. australis-U.pertusa	U. australis-U.pertusa	U. australis (U.pertusa)	U. australis-U.pertusa	unidentified	U. australis-U.pertusa	U. australis (U.pertusa)	U. australis (U.pertusa)
83	U365	U. australis (U.pertusa)	outside Hado	13A	33°30'43.21"N 126°53'56.58"E	U. lactuca	U. australis-U.pertusa	U. australis-U.pertusa	U. australis-U.pertusa	U. australis (U.pertusa)	U. australis-U.pertusa	unidentified	U. australis-U.pertusa	U. australis (U.pertusa)	U. australis (U.pertusa)
84	U034	U. australis (U.pertusa)	Hamdeok	2A	33°32'54.17"N 126°39'23.91"E	U. lactuca	U. australis-U.pertusa	U. australis-U.pertusa	U. australis-U.pertusa	U. australis (U.pertusa)	U. australis-U.pertusa	unidentified	U. australis-U.pertusa	U. australis (U.pertusa)	U. australis (U.pertusa)
85	U035	U. australis (U.pertusa)	Hamdeok	2A	33°32'54.17"N 126°39'23.91"E	U. lactuca	U. australis-U.pertusa	U. australis-U.pertusa	U. australis-U.pertusa	U. australis (U.pertusa)	U. australis-U.pertusa	unidentified	U. australis-U.pertusa	U. australis (U.pertusa)	U. australis (U.pertusa)
86	U041	U. australis (U.pertusa)	Hamdeok	2A	33°32'54.17"N 126°39'23.91"E	U. pertusa	U. australis-U.pertusa	U. australis-U.pertusa	U. australis-U.pertusa	U. australis (U.pertusa)	U. australis-U.pertusa	unidentified	U. australis-U.pertusa	U. australis (U.pertusa)	U. australis (U.pertusa)
87	U042	U. australis (U.pertusa)	Hamdeok	2A	33°32'54.17"N 126°39'23.91"E	U. pertusa	U. australis-U.pertusa	U. australis-U.pertusa	U. australis-U.pertusa	U. australis (U.pertusa)	U. australis-U.pertusa	unidentified	U. australis-U.pertusa	U. australis (U.pertusa)	U. australis (U.pertusa)
88	U049	U. australis (U.pertusa)	Hamdeok	2A	33°32'54.17"N 126°39'23.91"E	Ulva sp.	U. australis-U.pertusa	U. australis-U.pertusa	U. australis-U.pertusa	U. australis (U.pertusa)	U. australis-U.pertusa	unidentified	U. australis-U.pertusa	U. australis (U.pertusa)	U. australis (U.pertusa)
89	U183	U. compressa	Hyeopjae	6	33°23'43.50"N 126°14'24.44"E	U. compressa	U. compressa	U. compressa	U. compressa	U. compressa	U. compressa-U. pseudocurvata - U. mutabilis	U. compressa-U. pseudocurvata - U. mutabilis	U. compressa-U. pseudocurvata - U. mutabilis	U. compressa-U. pseudocurvata - U. mutabilis	U. compressa
90	U184	U. compressa	Hyeopjae	6	33°23'43.50"N 126°14'24.44"E	U. compressa	U. compressa	U. compressa	U. compressa	U. compressa	U. compressa-U. pseudocurvata - U. mutabilis	U. compressa-U. pseudocurvata - U. mutabilis	U. compressa-U. pseudocurvata - U. mutabilis	U. compressa-U. pseudocurvata - U. mutabilis	U. compressa
91	U397	U. compressa	Jongdal	15	33°29'18.28"N 126°54'43.67"E	U. fasciata	U. compressa	U. compressa	U. compressa	U. compressa	no sequence	no sequence	no sequence	no sequence	U. compressa
92	U381	U. compressa	Jongdal	15	33°29'18.28"N 126°54'43.67"E	U. compressa	U. compressa	U. compressa	U. compressa	U. compressa	U. compressa-U. pseudocurvata - U. mutabilis	U. compressa-U. pseudocurvata - U. mutabilis	U. compressa-U. pseudocurvata - U. mutabilis	U. compressa-U. pseudocurvata - U. mutabilis	U. compressa
93	U470	U. flexuosa	Pyoseon	19	33°18'34.84"N 126°49'53.90"E	U. compressa	U. flexuosa	U. flexuosa	U. flexuosa	U. flexuosa	no sequence	no sequence	NO SEQ	NO SEQ	U. flexuosa
94	U296	U. flexuosa	Sindo	11	33°17'02.20"N 126°09'57.50"E	U. compressa	U. flexuosa	U. flexuosa	U. flexuosa	U. flexuosa	U. californica=flexuosa	U. flexuosa	U. flexuosa	flexuosa	U. flexuosa
95	U297	U. flexuosa	Sindo	11	33°17'02.20"N 126°09'57.50"E	U. compressa	U. flexuosa	U. flexuosa	U. flexuosa	U. flexuosa	U. californica=flexuosa	U. flexuosa	U. flexuosa	flexuosa	U. flexuosa
96	U512	U. flexuosa	Sinyang	20	33°26'4.70"N 126°55'24.16"E	U. compressa	U. flexuosa	U. flexuosa	U. flexuosa	U. flexuosa	U. californica=flexuosa	U. flexuosa	U. flexuosa	flexuosa	U. flexuosa
97	U513	U. flexuosa	Sinyang	20	33°26'4.70"N 126°55'24.16"E	U. compressa	U. flexuosa	U. flexuosa	U. flexuosa	U. flexuosa	U. californica=flexuosa	U. flexuosa	U. flexuosa	flexuosa	U. flexuosa
98	U347	U. flexuosa	outside Sinchang	12B	33°20'46.13"N 126°10'43.08"E	U. prolifera	U. flexuosa	U. flexuosa	U. flexuosa	U. flexuosa	U. californica=flexuosa	U. flexuosa	U. flexuosa	flexuosa	U. flexuosa
99	U348	U. flexuosa	outside Sinchang	12B	33°20'46.13"N 126°10'43.08"E	U. prolifera	U. flexuosa	U. flexuosa	U. flexuosa	U. flexuosa	U. californica=flexuosa	U. flexuosa	U. flexuosa	flexuosa	U. flexuosa
100	U026	U. flexuosa	Hamdeok	2A	33°32'54.17"N 126°39'23.91"E	U. compressa	U. flexuosa	U. flexuosa	U. flexuosa	U. flexuosa	U. californica=flexuosa	U. flexuosa	U. flexuosa	flexuosa	U. flexuosa
101	U375	U. californica	outside Hado	13A	33°30'43.21"N 126°53'56.58"E	U. fasciata	U.californica	U.californica	U.californica	U.californica	U. californica=flexuosa	U.californica	U.californica	U. californica	U. californica
102	U015	U. californica	Bangsatab	1	33°32'59.63"N 126°38'59.92"E	U. linza	U.californica	U.californica	U.californica	U.californica	U. californica=flexuosa (1.3%)	U.californica	U.californica	U. californica	U. californica
103	U016	U. californica	Bangsatab	1	33°32'59.63"N 126°38'59.92"E	U. linza	U.californica	U.californica	U.californica	U.californica	U. californica=flexuosa (1.3%)	U.californica	U.californica	U. californica	U. californica
104	U097	U. californica	Iho	4	33°30'2.81"N 126°27'14.40"E	U. pertusa	U.californica	U.californica	U.californica	U.californica	U. californica=flexuosa	U.californica	U.californica	U. californica	U. californica
105	U250	U. californica	Hwasun	9	33°14'25.40"N 126°19'54.70"E	U. pertusa	U.californica	U.californica	U.californica	U.californica	U. californica=flexuosa	U.californica	U.californica	U. californica	U. californica
106	U251	U. californica	Hwasun	9	33°14'25.40"N 126°19'54.70"E	U. pertusa	U.californica	U.californica	U.californica	U.californica	U. californica=flexuosa	U.californica	U.californica	U. californica	U. californica
107	U396	U. californica	Jongdal	15	33°29'18.28"N 126°54'43.67"E	U. fasciata	U.californica	U.californica	U.californica	U.californica	U. californica=flexuosa	U.californica	U.californica	U. californica	U. californica
108	U484	U. californica	Sinyang	20	33°26'4.70"N 126°55'24.16"E	U. lactuca	U.californica	U.californica	U.californica	U.californica	U. californica=flexuosa	U.californica	U.californica	U. californica	U. californica
109	U485	U. californica	Sinyang	20	33°26'4.70"N 126°55'24.16"E	U. lactuca	U.californica	U.californica	U.californica	U.californica	U. californica=flexuosa	U.californica	U.californica	U. californica	U. californica
110	U487	U. californica	Sinyang	20	33°26'4.70"N 126°55'24.16"E	U. lactuca	U.californica	U.californica	U.californica	U.californica	U. californica=flexuosa	U.californica	U.californica	U. californica	U. californica
111	U488	U. californica	Sinyang	20	33°26'4.70"N 126°55'24.16"E	U. lactuca	U.californica	U.californica	U.californica	U.californica	U. californica=flexuosa	U.californica	U.californica	U. californica	U. californica
112	U492	U. californica	Sinyang	20	33°26'4.70"N 126°55'24.16"E	U. fasciata	U.californica	U.californica	U.californica	U.californica	U. californica=flexuosa	U.californica	U.californica	U. californica	U. californica
113	U493	U. californica	Sinyang	20	33°26'4.70"N 126°55'24.16"E	U. fasciata	U.californica	U.californica	U.californica	U.californica	U. californica=flexuosa	U.californica	U.californica	U. californica	U. californica
114	U312	U. laetevirens (U. rigida)	Sindo	11	33°17'02.20"N 126°09'57.50"E	U. lactuca	U. laetevirens = U.rigida	U. laetevirens = U.rigida	U. laetevirens = U.rigida	U. laetevirens (U.rigida)	U. armoricana-U. laetervirens-U. scandinavica-U.rigida	U. armoricana-U. laetervirens-U. scandinavica-U.rigida	unidentified	U. armoricana-U. laetervirens-U. scandinavica-U.rigida	U. laetevirens (U. rigida)
115	U313	U. laetevirens (U. rigida)	Sindo	11	33°17'02.20"N 126°09'57.50"E	U. lactuca	U. laetevirens = U.rigida	U. laetevirens = U.rigida	U. laetevirens = U.rigida	U. laetevirens (U.rigida)	U. armoricana-U. laetervirens-U. scandinavica-U.rigida	U. armoricana-U. laetervirens-U. scandinavica-U.rigida	unidentified	U. armoricana-U. laetervirens-U. scandinavica-U.rigida	U. laetevirens (U. rigida)
116	U465	U. laetevirens (U. rigida)	Pyoseon	19	33°18'34.84"N 126°49'53.90"E	U. lactuca	U. laetevirens = U.rigida	U. laetevirens = U.rigida	U. laetevirens = U.rigida	U. laetevirens (U.rigida)	U. armoricana-U. laetervirens-U. scandinavica-U.rigida	U. armoricana-U. laetervirens-U. scandinavica-U.rigida	unidentified	U. armoricana-U. laetervirens-U. scandinavica-U.rigida	U. laetevirens (U. rigida)
117	U466	U. laetevirens (U. rigida)	Pyoseon	19	33°18'34.84"N 126°49'53.90"E	U. lactuca	U. laetevirens = U.rigida	U. laetevirens = U.rigida	U. laetevirens = U.rigida	U. laetevirens (U.rigida)	U. armoricana-U. laetervirens-U. scandinavica-U.rigida	U. armoricana-U. laetervirens-U. scandinavica-U.rigida	unidentified	U. armoricana-U. laetervirens-U. scandinavica-U.rigida	U. laetevirens (U. rigida)
118	U239	U. ohnoi	Daepyeong	8	33°14'10.40"N 126°21'43.9"E	U. pertusa	U. ohnoi	U. ohnoi	U. ohnoi	U. ohnoi	no sequence	no sequence	no sequence	no sequence	U. ohnoi
119	U001	U. ohnoi (TufA) vs U. spinulosa (ITS)	Bangsatab	1	33°32'59.63"N 126°38'59.92"E	U. ohnoi	U. ohnoi	U. ohnoi	U. ohnoi	U. ohnoi	U. spinulosa	U. spinulosa - U. reticulata - U. beytensis - U. fasciata - U. ohnoi	unidentified	U. spinulosa	U. ohnoi (TufA) vs U. spinulosa (ITS)
120	U124	U. ohnoi (TufA) vs U. spinulosa (ITS)	Gwakji	5	33°27'1.05"N 126°18'13.52"E	U. conglobata	U. ohnoi	U. ohnoi	U. ohnoi	U. ohnoi	U. spinulosa	U. spinulosa - U. reticulata - U. beytensis - U. fasciata - U. ohnoi	unidentified	U. spinulosa	U. ohnoi (TufA) vs U. spinulosa (ITS)
121	U125	U. ohnoi (TufA) vs U. spinulosa (ITS)	Gwakji	5	33°27'1.05"N 126°18'13.52"E	U. conglobata	U. ohnoi	U. ohnoi	U. ohnoi	U. ohnoi	U. spinulosa	U. spinulosa - U. reticulata - U. beytensis - U. fasciata - U. ohnoi	unidentified	U. spinulosa	U. ohnoi (TufA) vs U. spinulosa (ITS)
122	U129	U. ohnoi (TufA) vs U. spinulosa (ITS)	Gwakji	5	33°27'1.05"N 126°18'13.52"E	U. pertusa	U. ohnoi	U. ohnoi	U. ohnoi	U. ohnoi	U. spinulosa	U. spinulosa - U. reticulata - U. beytensis - U. fasciata - U. ohnoi	unidentified	U. spinulosa	U. ohnoi (TufA) vs U. spinulosa (ITS)
123	U130	U. ohnoi (TufA) vs U. spinulosa (ITS)	Gwakji	5	33°27'1.05"N 126°18'13.52"E	U. pertusa	U. ohnoi	U. ohnoi	U. ohnoi	U. ohnoi	U. spinulosa	U. spinulosa - U. reticulata - U. beytensis - U. fasciata - U. ohnoi	unidentified	U. spinulosa	U. ohnoi (TufA) vs U. spinulosa (ITS)
124	U207	U. ohnoi (TufA) vs U. spinulosa (ITS)	Geumneung	7	33°23'23.73"N 126°14'6.38"E	Ulva sp.	U. ohnoi	U. ohnoi	U. ohnoi	U. ohnoi	U. spinulosa	U. spinulosa - U. reticulata - U. beytensis - U. fasciata - U. ohnoi	unidentified	U. spinulosa	U. ohnoi (TufA) vs U. spinulosa (ITS)
125	U208	U. ohnoi (TufA) vs U. spinulosa (ITS)	Geumneung	7	33°23'23.73"N 126°14'6.38"E	Ulva sp.	U. ohnoi	U. ohnoi	U. ohnoi	U. ohnoi	U. spinulosa	U. spinulosa - U. reticulata - U. beytensis - U. fasciata - U. ohnoi	unidentified	U. spinulosa	U. ohnoi (TufA) vs U. spinulosa (ITS)
126	U218	U. ohnoi (TufA) vs U. spinulosa (ITS)	Geumneung	7	33°23'23.73"N 126°14'6.38"E	U. conglobata	U. ohnoi	U. ohnoi	U. ohnoi	U. ohnoi	U. spinulosa	U. spinulosa - U. reticulata - U. beytensis - U. fasciata - U. ohnoi	unidentified	U. spinulosa	U. ohnoi (TufA) vs U. spinulosa (ITS)
127	U235	U. ohnoi (TufA) vs U. spinulosa (ITS)	Daepyeong	8	33°14'10.40"N 126°21'43.9"E	U. lactuca	U. ohnoi	U. ohnoi	U. ohnoi	U. ohnoi	U. spinulosa	U. spinulosa - U. reticulata - U. beytensis - U. fasciata - U. ohnoi	unidentified	U. spinulosa	U. ohnoi (TufA) vs U. spinulosa (ITS)
128	U240	U. ohnoi (TufA) vs U. spinulosa (ITS)	Daepyeong	8	33°14'10.40"N 126°21'43.9"E	U. pertusa	U. ohnoi	U. ohnoi	U. ohnoi	U. ohnoi	U. spinulosa	U. spinulosa - U. reticulata - U. beytensis - U. fasciata - U. ohnoi	unidentified	U. spinulosa	U. ohnoi (TufA) vs U. spinulosa (ITS)
129	U255	U. ohnoi (TufA) vs U. spinulosa (ITS)	Hwasun	9	33°14'25.40"N 126°19'54.70"E	U. pertusa	U. ohnoi	U. ohnoi	U. ohnoi	U. ohnoi	U. spinulosa	U. spinulosa - U. reticulata - U. beytensis - U. fasciata - U. ohnoi	unidentified	U. spinulosa	U. ohnoi (TufA) vs U. spinulosa (ITS)
130	U256	U. ohnoi (TufA) vs U. spinulosa (ITS)	Hwasun	9	33°14'25.40"N 126°19'54.70"E	U. pertusa	U. ohnoi	U. ohnoi	U. ohnoi	U. ohnoi	U. spinulosa	U. spinulosa - U. reticulata - U. beytensis - U. fasciata - U. ohnoi	unidentified	U. spinulosa	U. ohnoi (TufA) vs U. spinulosa (ITS)
131	U281	U. ohnoi (TufA) vs U. spinulosa (ITS)	Hamo	10	33°12'37.40"N 126°15'43.50"E	U. lactuca	U. ohnoi	U. ohnoi	U. ohnoi	U. ohnoi	U. spinulosa	U. spinulosa - U. reticulata - U. beytensis - U. fasciata - U. ohnoi	unidentified	U. spinulosa	U. ohnoi (TufA) vs U. spinulosa (ITS)
132	U286	U. ohnoi (TufA) vs U. spinulosa (ITS)	Hamo	10	33°12'37.40"N 126°15'43.50"E	U. lactuca	U. ohnoi	U. ohnoi	U. ohnoi	U. ohnoi	U. spinulosa	U. spinulosa - U. reticulata - U. beytensis - U. fasciata - U. ohnoi	unidentified	U. spinulosa	U. ohnoi (TufA) vs U. spinulosa (ITS)
133	U287	U. ohnoi (TufA) vs U. spinulosa (ITS)	Hamo	10	33°12'37.40"N 126°15'43.50"E	U. lactuca	U. ohnoi	U. ohnoi	U. ohnoi	U. ohnoi	U. spinulosa	U. spinulosa - U. reticulata - U. beytensis - U. fasciata - U. ohnoi	unidentified	U. spinulosa	U. ohnoi (TufA) vs U. spinulosa (ITS)
134	U433	U. ohnoi (TufA) vs U. spinulosa (ITS)	Beophwan	17	33°14'12.00"N 126°30'56.00"E	U. conglobata	U. ohnoi	U. ohnoi	U. ohnoi	U. ohnoi	U. spinulosa	U. spinulosa - U. reticulata - U. beytensis - U. fasciata - U. ohnoi	unidentified	U. spinulosa	U. ohnoi (TufA) vs U. spinulosa (ITS)
135	U434	U. ohnoi (TufA) vs U. spinulosa (ITS)	Beophwan	17	33°14'12.00"N 126°30'56.00"E	U. conglobata	U. ohnoi	U. ohnoi	U. ohnoi	U. ohnoi	U. spinulosa	U. spinulosa - U. reticulata - U. beytensis - U. fasciata - U. ohnoi	unidentified	U. spinulosa	U. ohnoi (TufA) vs U. spinulosa (ITS)
136	U437	U. ohnoi (TufA) vs U. spinulosa (ITS)	Beophwan	17	33°14'12.00"N 126°30'56.00"E	U. lactuca	U. ohnoi	U. ohnoi	U. ohnoi	U. ohnoi	U. spinulosa	U. spinulosa - U. reticulata - U. beytensis - U. fasciata - U. ohnoi	unidentified	U. spinulosa	U. ohnoi (TufA) vs U. spinulosa (ITS)
137	U438	U. ohnoi (TufA) vs U. spinulosa (ITS)	Beophwan	17	33°14'12.00"N 126°30'56.00"E	U. lactuca	U. ohnoi	U. ohnoi	U. ohnoi	U. ohnoi	U. spinulosa	U. spinulosa - U. reticulata - U. beytensis - U. fasciata - U. ohnoi	unidentified	U. spinulosa	U. ohnoi (TufA) vs U. spinulosa (ITS)
138	U442	U. ohnoi (TufA) vs U. spinulosa (ITS)	Beophwan	17	33°14'12.00"N 126°30'56.00"E	U. lactuca	U. ohnoi	U. ohnoi	U. ohnoi	U. ohnoi	U. spinulosa	U. spinulosa - U. reticulata - U. beytensis - U. fasciata - U. ohnoi	unidentified	U. spinulosa	U. ohnoi (TufA) vs U. spinulosa (ITS)
139	U443	U. ohnoi (TufA) vs U. spinulosa (ITS)	Beophwan	17	33°14'12.00"N 126°30'56.00"E	U. lactuca	U. ohnoi	U. ohnoi	U. ohnoi	U. ohnoi	U. spinulosa	U. spinulosa - U. reticulata - U. beytensis - U. fasciata - U. ohnoi	unidentified	U. spinulosa	U. ohnoi (TufA) vs U. spinulosa (ITS)
140	U452	U. ohnoi (TufA) vs U. spinulosa (ITS)	Wimi	18	33°16'26.04"N 126°39'44.35"E	U. ohnoi	U. ohnoi	U. ohnoi	U. ohnoi	U. ohnoi	U. spinulosa	U. spinulosa - U. reticulata - U. beytensis - U. fasciata - U. ohnoi	unidentified	U. spinulosa	U. ohnoi (TufA) vs U. spinulosa (ITS)
141	U453	U. ohnoi (TufA) vs U. spinulosa (ITS)	Wimi	18	33°16'26.04"N 126°39'44.35"E	U. ohnoi	U. ohnoi	U. ohnoi	U. ohnoi	U. ohnoi	U. spinulosa	U. spinulosa - U. reticulata - U. beytensis - U. fasciata - U. ohnoi	unidentified	U. spinulosa	U. ohnoi (TufA) vs U. spinulosa (ITS)
142	U457	U. ohnoi (TufA) vs U. spinulosa (ITS)	Wimi	18	33°16'26.04"N 126°39'44.35"E	U. conglobata	U. ohnoi	U. ohnoi	U. ohnoi	U. ohnoi	U. spinulosa	U. spinulosa - U. reticulata - U. beytensis - U. fasciata - U. ohnoi	unidentified	U. spinulosa	U. ohnoi (TufA) vs U. spinulosa (ITS)
143	U458	U. ohnoi (TufA) vs U. spinulosa (ITS)	Wimi	18	33°16'26.04"N 126°39'44.35"E	U. conglobata	U. ohnoi	U. ohnoi	U. ohnoi	U. ohnoi	U. spinulosa	U. spinulosa - U. reticulata - U. beytensis - U. fasciata - U. ohnoi	unidentified	U. spinulosa	U. ohnoi (TufA) vs U. spinulosa (ITS)
144	U460	U. ohnoi (TufA) vs U. spinulosa (ITS)	Wimi	18	33°16'26.04"N 126°39'44.35"E	U. ohnoi	U. ohnoi	U. ohnoi	U. ohnoi	U. ohnoi	U. spinulosa	U. spinulosa - U. reticulata - U. beytensis - U. fasciata - U. ohnoi	unidentified	U. spinulosa	U. ohnoi (TufA) vs U. spinulosa (ITS)
145	U461	U. ohnoi (TufA) vs U. spinulosa (ITS)	Wimi	18	33°16'26.04"N 126°39'44.35"E	U. ohnoi	U. ohnoi	U. ohnoi	U. ohnoi	U. ohnoi	U. spinulosa	U. spinulosa - U. reticulata - U. beytensis - U. fasciata - U. ohnoi	unidentified	U. spinulosa	U. ohnoi (TufA) vs U. spinulosa (ITS)
146	U475	U. ohnoi (TufA) vs U. spinulosa (ITS)	Pyoseon	19	33°18'34.84"N 126°49'53.90"E	U. ohnoi	U. ohnoi	U. ohnoi	U. ohnoi	U. ohnoi	U. spinulosa	U. spinulosa - U. reticulata - U. beytensis - U. fasciata - U. ohnoi	unidentified	U. spinulosa	U. ohnoi (TufA) vs U. spinulosa (ITS)
147	U497	U. ohnoi (TufA) vs U. spinulosa (ITS)	Sinyang	20	33°26'4.70"N 126°55'24.16"E	U. ohnoi	U. ohnoi	U. ohnoi	U. ohnoi	U. ohnoi	U. spinulosa	U. spinulosa - U. reticulata - U. beytensis - U. fasciata - U. ohnoi	unidentified	U. spinulosa	U. ohnoi (TufA) vs U. spinulosa (ITS)
148	U498	U. ohnoi (TufA) vs U. spinulosa (ITS)	Sinyang	20	33°26'4.70"N 126°55'24.16"E	U. ohnoi	U. ohnoi	U. ohnoi	U. ohnoi	U. ohnoi	U. spinulosa	U. spinulosa - U. reticulata - U. beytensis - U. fasciata - U. ohnoi	unidentified	U. spinulosa	U. ohnoi (TufA) vs U. spinulosa (ITS)
149	U327	U. ohnoi (TufA) vs U. spinulosa (ITS)	inside Sinchang	12A	33°20'47.70"N 126°10'48.15"E	U. ohnoi	U. ohnoi	U. ohnoi	U. ohnoi	U. ohnoi	U. spinulosa	U. spinulosa - U. reticulata - U. beytensis - U. fasciata - U. ohnoi	unidentified	U. spinulosa	U. ohnoi (TufA) vs U. spinulosa (ITS)
150	U328	U. ohnoi (TufA) vs U. spinulosa (ITS)	inside Sinchang	12A	33°20'47.70"N 126°10'48.15"E	U. ohnoi	U. ohnoi	U. ohnoi	U. ohnoi	U. ohnoi	U. spinulosa	U. spinulosa - U. reticulata - U. beytensis - U. fasciata - U. ohnoi	unidentified	U. spinulosa	U. ohnoi (TufA) vs U. spinulosa (ITS)
151	U344	U. ohnoi (TufA) vs U. spinulosa (ITS)	outside Sinchang	12B	33°20'46.13"N 126°10'43.08"E	U. lactuca	U. ohnoi	U. ohnoi	U. ohnoi	U. ohnoi	U. spinulosa	U. spinulosa - U. reticulata - U. beytensis - U. fasciata - U. ohnoi	unidentified	U. spinulosa	U. ohnoi (TufA) vs U. spinulosa (ITS)
152	U430	U. ohnoi (TufA) vs U. spinulosa (ITS)	inside Hado	13B	33°30'36.74"N 126°53'38.99"E	U. ohnoi	U. ohnoi	U. ohnoi	U. ohnoi	U. ohnoi	U. spinulosa	U. spinulosa - U. reticulata - U. beytensis - U. fasciata - U. ohnoi	unidentified	U. spinulosa	U. ohnoi (TufA) vs U. spinulosa (ITS)
153	U431	U. ohnoi (TufA) vs U. spinulosa (ITS)	inside Hado	13B	33°30'36.74"N 126°53'38.99"E	U. ohnoi	U. ohnoi	U. ohnoi	U. ohnoi	U. ohnoi	U. spinulosa	U. spinulosa - U. reticulata - U. beytensis - U. fasciata - U. ohnoi	unidentified	U. spinulosa	U. ohnoi (TufA) vs U. spinulosa (ITS)
154	U025	U. ohnoi (TufA) vs U. spinulosa (ITS)	Hamdeok	2A	33°32'54.17"N 126°39'23.91"E	U. compressa	U. ohnoi	U. ohnoi	U. ohnoi	U. ohnoi	U. spinulosa	U. spinulosa - U. reticulata - U. beytensis - U. fasciata - U. ohnoi	unidentified	U. spinulosa	U. ohnoi (TufA) vs U. spinulosa (ITS)
155	U028	U. ohnoi (TufA) vs U. spinulosa (ITS)	Hamdeok	2A	33°32'54.17"N 126°39'23.91"E	U. ohnoi	U. ohnoi	U. ohnoi	U. ohnoi	U. ohnoi	U. spinulosa	U. spinulosa - U. reticulata - U. beytensis - U. fasciata - U. ohnoi	unidentified	U. spinulosa	U. ohnoi (TufA) vs U. spinulosa (ITS)
156	U029	U. ohnoi (TufA) vs U. spinulosa (ITS)	Hamdeok	2A	33°32'54.17"N 126°39'23.91"E	U. ohnoi	U. ohnoi	U. ohnoi	U. ohnoi	U. ohnoi	U. spinulosa	U. spinulosa - U. reticulata - U. beytensis - U. fasciata - U. ohnoi	unidentified	U. spinulosa	U. ohnoi (TufA) vs U. spinulosa (ITS)
157	U031	U. ohnoi (TufA) vs U. spinulosa (ITS)	Hamdeok	2A	33°32'54.17"N 126°39'23.91"E	U. ohnoi	U. ohnoi	U. ohnoi	U. ohnoi	U. ohnoi	U. spinulosa	U. spinulosa - U. reticulata - U. beytensis - U. fasciata - U. ohnoi	unidentified	U. spinulosa	U. ohnoi (TufA) vs U. spinulosa (ITS)
158	U032	U. ohnoi (TufA) vs U. spinulosa (ITS)	Hamdeok	2A	33°32'54.17"N 126°39'23.91"E	U. ohnoi	U. ohnoi	U. ohnoi	U. ohnoi	U. ohnoi	U. spinulosa	U. spinulosa - U. reticulata - U. beytensis - U. fasciata - U. ohnoi	unidentified	U. spinulosa	U. ohnoi (TufA) vs U. spinulosa (ITS)
159	U060	U. ohnoi (TufA) vs U. spinulosa (ITS)	inside Hamdeok	2B	33°32'53.47"N 126°39'19.84"E	U. ohnoi	U. ohnoi	U. ohnoi	U. ohnoi	U. ohnoi	U. spinulosa	U. spinulosa - U. reticulata - U. beytensis - U. fasciata - U. ohnoi	unidentified	U. spinulosa	U. ohnoi (TufA) vs U. spinulosa (ITS)
160	U061	U. ohnoi (TufA) vs U. spinulosa (ITS)	inside Hamdeok	2B	33°32'53.47"N 126°39'19.84"E	U. ohnoi	U. ohnoi	U. ohnoi	U. ohnoi	U. ohnoi	U. spinulosa	U. spinulosa - U. reticulata - U. beytensis - U. fasciata - U. ohnoi	unidentified	U. spinulosa	U. ohnoi (TufA) vs U. spinulosa (ITS)
161	U163	U. procera	Hyeopjae	6	33°23'43.50"N 126°14'24.44"E	U. compressa	U. procera	U. procera	U. procera	U. procera	no sequence	no sequence	no sequence	no sequence	U. procera
162	U085	U. procera (TufA) vs U.linza (ITS)	Kimnyoung	3	33°33'28.85"N 126°45'21.31"E	U. linza	U. procera	U. procera	U. procera	U. procera	U. linza	U. linza	U. linza	U. linza	U. procera (TufA) vs U.linza (ITS)
163	U086	U. procera (TufA) vs U.linza (ITS)	Kimnyoung	3	33°33'28.85"N 126°45'21.31"E	U. linza	U. procera	U. procera	U. procera	U. procera	U. linza	U. linza	U. linza	U. linza	U. procera (TufA) vs U.linza (ITS)
164	U114	U. procera (TufA) vs U.linza (ITS)	Iho	4	33°30'2.81"N 126°27'14.40"E	U. compressa	U. procera	U. procera	U. procera	U. procera	U. linza	U. linza	U. linza	U. linza	U. procera (TufA) vs U.linza (ITS)
165	U115	U. procera (TufA) vs U.linza (ITS)	Iho	4	33°30'2.81"N 126°27'14.40"E	U. compressa	U. procera	U. procera	U. procera	U. procera	U. linza	U. linza	U. linza	U. linza	U. procera (TufA) vs U.linza (ITS)
166	U119	U. procera (TufA) vs U.linza (ITS)	Iho	4	33°30'2.81"N 126°27'14.40"E	U. linza	U. procera	U. procera	U. procera	U. procera	U. linza	U. linza	U. linza	U. linza	U. procera (TufA) vs U.linza (ITS)
167	U120	U. procera (TufA) vs U.linza (ITS)	Iho	4	33°30'2.81"N 126°27'14.40"E	U. linza	U. procera	U. procera	U. procera	U. procera	U. linza	U. linza	U. linza	U. linza	U. procera (TufA) vs U.linza (ITS)
168	U145	U. procera (TufA) vs U.linza (ITS)	Gwakji	5	33°27'1.05"N 126°18'13.52"E	U. compressa	U. procera	U. procera	U. procera	U. procera	U. linza	U. linza	U. linza	U. linza	U. procera (TufA) vs U.linza (ITS)
169	U146	U. procera (TufA) vs U.linza (ITS)	Gwakji	5	33°27'1.05"N 126°18'13.52"E	U. compressa	U. procera	U. procera	U. procera	U. procera	U. linza	U. linza	U. linza	U. linza	U. procera (TufA) vs U.linza (ITS)
170	U164	U. procera (TufA) vs U.linza (ITS)	Hyeopjae	6	33°23'43.50"N 126°14'24.44"E	U. linza	U. procera	U. procera	U. procera	U. procera	U. linza	U. linza	U. linza	U. linza	U. procera (TufA) vs U.linza (ITS)
171	U165	U. procera (TufA) vs U.linza (ITS)	Hyeopjae	6	33°23'43.50"N 126°14'24.44"E	U. linza	U. procera	U. procera	U. procera	U. procera	U. linza	U. linza	U. linza	U. linza	U. procera (TufA) vs U.linza (ITS)
172	U173	U. procera (TufA) vs U.linza (ITS)	Hyeopjae	6	33°23'43.50"N 126°14'24.44"E	U. nitidum	U. procera	U. procera	U. procera	U. procera	U. linza	U. linza	U. linza	U. linza	U. procera (TufA) vs U.linza (ITS)
173	U174	U. procera (TufA) vs U.linza (ITS)	Hyeopjae	6	33°23'43.50"N 126°14'24.44"E	U. nitidum	U. procera	U. procera	U. procera	U. procera	U. linza	U. linza	U. linza	U. linza	U. procera (TufA) vs U.linza (ITS)
174	U178	U. procera (TufA) vs U.linza (ITS)	Hyeopjae	6	33°23'43.50"N 126°14'24.44"E	U. linza	U. procera	U. procera	U. procera	U. procera	U. linza	U. linza	U. linza	U. linza	U. procera (TufA) vs U.linza (ITS)
175	U179	U. procera (TufA) vs U.linza (ITS)	Hyeopjae	6	33°23'43.50"N 126°14'24.44"E	U. linza	U. procera	U. procera	U. procera	U. procera	U. linza	U. linza	U. linza	U. linza	U. procera (TufA) vs U.linza (ITS)
176	U055	U. procera (TufA) vs U.linza (ITS)	Hamdeok	2A	33°32'54.17"N 126°39'23.91"E	U. linza	U. procera	U. procera	U. procera	U. procera	U. linza	U. linza	U. linza	U. linza	U. procera (TufA) vs U.linza (ITS)
177	U222	U. procera (TufA) vs U.linza (lTS)	Geumneung	7	33°23'23.73"N 126°14'6.38"E	U. linza	U. procera	U. procera	U. procera	U. procera	U. linza	U. linza	U. linza	U. linza	U. procera (TufA) vs U.linza (lTS)
178	U223	U. procera (TufA) vs U.linza (lTS)	Geumneung	7	33°23'23.73"N 126°14'6.38"E	U. linza	U. procera	U. procera	U. procera	U. procera	U. linza	U. linza	U. linza	U. linza	U. procera (TufA) vs U.linza (lTS)
179	U229	U. procera (TufA) vs U.linza (lTS)	Daepyeong	8	33°14'10.40"N 126°21'43.9"E	U. linza	U. procera	U. procera	U. procera	U. procera	U. linza	U. linza	U. linza	U. linza	U. procera (TufA) vs U.linza (lTS)
180	U230	U. procera (TufA) vs U.linza (lTS)	Daepyeong	8	33°14'10.40"N 126°21'43.9"E	U. linza	U. procera	U. procera	U. procera	U. procera	U. linza	U. linza	U. linza	U. linza	U. procera (TufA) vs U.linza (lTS)
181	U244	U. procera (TufA) vs U.linza (lTS)	Daepyeong	8	33°14'10.40"N 126°21'43.9"E	U. compressa	U. procera	U. procera	U. procera	U. procera	U. linza	U. linza	U. linza	U. linza	U. procera (TufA) vs U.linza (lTS)
182	U245	U. procera (TufA) vs U.linza (lTS)	Daepyeong	8	33°14'10.40"N 126°21'43.9"E	U. compressa	U. procera	U. procera	U. procera	U. procera	U. linza	U. linza	U. linza	U. linza	U. procera (TufA) vs U.linza (lTS)
183	U302	U. procera (TufA) vs U.linza (lTS)	Sindo	11	33°17'02.20"N 126°09'57.50"E	U. linza	U. procera	U. procera	U. procera	U. procera	U. linza	U. linza	U. linza	U. linza	U. procera (TufA) vs U.linza (lTS)
184	U303	U. procera (TufA) vs U.linza (lTS)	Sindo	11	33°17'02.20"N 126°09'57.50"E	U. linza	U. procera	U. procera	U. procera	U. procera	U. linza	U. linza	U. linza	U. linza	U. procera (TufA) vs U.linza (lTS)
185	U447	U. procera (TufA) vs U.linza (lTS)	Beophwan	17	33°14'12.00"N 126°30'56.00"E	U. compressa	U. procera	U. procera	U. procera	U. procera	U. linza	U. linza	U. linza	U. linza	U. procera (TufA) vs U.linza (lTS)
186	U448	U. procera (TufA) vs U.linza (lTS)	Beophwan	17	33°14'12.00"N 126°30'56.00"E	U. compressa	U. procera	U. procera	U. procera	U. procera	U. linza	U. linza	U. linza	U. linza	U. procera (TufA) vs U.linza (lTS)
187	U479	U. procera (TufA) vs U.linza (lTS)	Sinyang	20	33°26'4.70"N 126°55'24.16"E	U. linza	U. procera	U. procera	U. procera	U. procera	U. linza	U. linza	U. linza	U. linza	U. procera (TufA) vs U.linza (lTS)
188	U480	U. procera (TufA) vs U.linza (lTS)	Sinyang	20	33°26'4.70"N 126°55'24.16"E	U. linza	U. procera	U. procera	U. procera	U. procera	U. linza	U. linza	U. linza	U. linza	U. procera (TufA) vs U.linza (lTS)
189	U374	U. procera (TufA) vs U.linza (lTS)	outside Hado	13A	33°30'43.21"N 126°53'56.58"E	U. linza	U. procera	U. procera	U. procera	U. procera	U. linza	U. linza	U. linza	U. linza	U. procera (TufA) vs U.linza (lTS)
190	U056	U. procera (TufA) vs U.linza (lTS)	Hamdeok	2A	33°32'54.17"N 126°39'23.91"E	U. linza	U. procera	U. procera	U. procera	U. procera	U. linza	U. linza	U. linza	U. linza	U. procera (TufA) vs U.linza (lTS)
191	U376	U. spinulosa	Jongdal (cultivation)	14	33°29'58.50"N 126°54'41.20"E	U. taeniata	unidentified	unidentified	unidentified	unidentified	U. spinulosa	U. spinulosa - U. reticulata - U. beytensis - U. fasciata - U. ohnoi	U. taeniata	U. spinulosa	U. spinulosa
192	U377	U. spinulosa	Jongdal (cultivation)	14	33°29'58.50"N 126°54'41.20"E	U. taeniata	unidentified	unidentified	unidentified	unidentified	U. spinulosa	U. spinulosa - U. reticulata - U. beytensis - U. fasciata - U. ohnoi	U. taeniata	U. spinulosa	U. spinulosa
193	U471	U. spinulosa	Pyoseon	19	33°18'34.84"N 126°49'53.90"E	U. taeniata	unidentified	unidentified	unidentified	unidentified	U. spinulosa	U. spinulosa - U. reticulata - U. beytensis - U. fasciata - U. ohnoi	U. taeniata	U. spinulosa	U. spinulosa
194	U472	U. spinulosa	Pyoseon	19	33°18'34.84"N 126°49'53.90"E	U. taeniata	unidentified	unidentified	unidentified	unidentified	U. spinulosa	U. spinulosa - U. reticulata - U. beytensis - U. fasciata - U. ohnoi	U. taeniata	U. spinulosa	U. spinulosa
195	U341	U. torta (clath 0.8% for ITS)	outside Sinchang	12B	33°20'46.13"N 126°10'43.08"E	U. compressa	U.torta	U.torta	U.torta	U.torta	clath=torta	clath=torta	clath=torta	clathratioides = torta (0.8%)	U. torta (clath 0.8% for ITS)
196	U342	U. torta (clath 0.8% for ITS)	outside Sinchang	12B	33°20'46.13"N 126°10'43.08"E	U. compressa	U.torta	U.torta	U.torta	U.torta	clath=torta	clath=torta	clath=torta	clathratioides = torta (0.8%)	U. torta (clath 0.8% for ITS)
197	U224	U. torta (clath 0% for ITS)	Daepyeong	8	33°14'10.40"N 126°21'43.9"E	U. compressa	U.torta	U.torta	U.torta	U.torta	clath=torta	clath=torta	clath=torta	clath=torta	U. torta (clath 0% for ITS)
198	U249	U. torta (clath 0% for ITS)	Daepyeong	8	33°14'10.40"N 126°21'43.9"E	Ulva sp.	unidentified	unidentified	unidentified	unidentified	clath=torta	clath=torta	clath=torta	clathratioides = torta (0.8%)	U. torta (clath 0% for ITS)
199	U099	U. arasaki	Iho	4	33°30'2.81"N 126°27'14.40"E	U. fasciata	U. arasaki	U. arasaki	U. arasaki	U. arasaki	U. arasaki	U. arasaki	U. arasaki	U. arasaki	U. arasaki
200	U100	U. arasaki	Iho	4	33°30'2.81"N 126°27'14.40"E	U. fasciata	U. arasaki	U. arasaki	U. arasaki	U. arasaki	U. arasaki	U. arasaki	U. arasaki	U. arasaki	U. arasaki
201	U106	U. arasaki	Iho	4	33°30'2.81"N 126°27'14.40"E	U. fasciata	U. arasaki	U. arasaki	U. arasaki	U. arasaki	U. arasaki	U. arasaki	U. arasaki	U. arasaki	U. arasaki
202	U107	U. arasaki	Iho	4	33°30'2.81"N 126°27'14.40"E	U. fasciata	U. arasaki	U. arasaki	U. arasaki	U. arasaki	U. arasaki	U. arasaki	U. arasaki	U. arasaki	U. arasaki
203	U149	U. arasaki	Gwakji	5	33°27'1.05"N 126°18'13.52"E	U. fasciata	U. arasaki	U. arasaki	U. arasaki	U. arasaki	U. arasaki	U. arasaki	U. arasaki	U. arasaki	U. arasaki
204	U150	U. arasaki	Gwakji	5	33°27'1.05"N 126°18'13.52"E	U. fasciata	U. arasaki	U. arasaki	U. arasaki	U. arasaki	U. arasaki	U. arasaki	U. arasaki	U. arasaki	U. arasaki
205	U154	U. arasaki	Gwakji	5	33°27'1.05"N 126°18'13.52"E	U. pertusa	U. arasaki	U. arasaki	U. arasaki	U. arasaki	U. arasaki	U. arasaki	U. arasaki	U. arasaki	U. arasaki
206	U198	U. arasaki	Geumneung	7	33°23'23.73"N 126°14'6.38"E	U. fasciata	U. arasaki	U. arasaki	U. arasaki	U. arasaki	U. arasaki	U. arasaki	U. arasaki	U. arasaki	U. arasaki
207	U202	U. arasaki	Geumneung	7	33°23'23.73"N 126°14'6.38"E	U. lactuca	U. arasaki	U. arasaki	U. arasaki	U. arasaki	U. arasaki	U. arasaki	U. arasaki	U. arasaki	U. arasaki
208	U197	Blidingia sp (tufA) vs. U. arasaki (ITS)	Geumneung	7	33°23'23.73"N 126°14'6.38"E	U. fasciata	Blidingia sp.	Blidingia sp.	Blidingia sp.	Blidingia sp.	U.arasaki	U.arasaki	U.arasaki	U.arasaki	Blidingia sp (tufA) vs. U. arasaki
209	U075	U. australis (= U. pertusa) (tufA) vs. U. spinulosa (ITS)	Kimnyoung	3	33°33'28.85"N 126°45'21.31"E	Ulva sp.	U. australis-U.pertusa	U. australis-U.pertusa	U. australis-U.pertusa	U. australis (U.pertusa)	U. spinulosa	U. spinulosa - U. reticulata - U. beytensis - U. fasciata - U. ohnoi	unidentified	U. spinulosa	U. australis (U.pertusa) vs. Spinulosa
210	U391	U. ohnoi (tufA) vs U. australis (ITS)	Jongdal	15	33°29'18.28"N 126°54'43.67"E	U. lactuca	U. ohnoi	U.ohnoi	U.ohnoi	U.ohnoi	U. pertusa =U. australis	U. pertusa =U. australis	U. pertusa =U. australis	U. australis (U.pertusa)	U. ohnoi (TufA) vs U. australis (ITS)
211	U050	U. ohnoi (tufA) vs U. australis (ITS)	Hamdeok	2A	33°32'54.17"N 126°39'23.91"E	Ulva sp.	U. ohnoi	U.ohnoi	U.ohnoi	U.ohnoi	U. pertusa =U. australis	U. pertusa =U. australis	U. pertusa =U. australis	U. australis (U.pertusa)	U. ohnoi (TufA) vs U. australis (ITS)
212	U213	U. ohnoi (tufA) vs. Blidingia sp.	Geumneung	7	33°23'23.73"N 126°14'6.38"E	U. compressa	U. ohnoi	U.ohnoi	U.ohnoi	U.ohnoi	Bliminin-BLIDAWSONI	unidentifed	Bligindia dawsonii	Bligindia dawsonii	U. ohnoi (tufA) vs. Blidingia sp.
213	U109	U. procera (tufA) vs B. dawsonnii (ITS)	Iho	4	33°30'2.81"N 126°27'14.40"E	U. compressa	U. procera	U. procera	U. procera	U. procera	Bliminin-BLIDAWSONI	unidentifed	Bligindia dawsonii	Bligindia dawsonii	U. procera (TufA) vs B. dawsonnii (ITS)
214	U225	U. torta (tufA) vs. U. linza (ITS)	Daepyeong	8	33°14'10.40"N 126°21'43.9"E	U. compressa	U.torta	U.torta	U.torta	U.torta	U. linza	U. linza	U. linza	U. linza	U. torta (tuf vs. U. linza (its) - 5.5% in ITS
215	U382	U. compressa vs. U. australis (U.pertusa)	Jongdal	15	33°29'18.28"N 126°54'43.67"E	U. compressa	U. compressa	compressa	compressa	U. compressa	U. pertusa =U. australis	U. pertusa =U. australis	unidentified	U. australis (U.pertusa)	U. compressa vs. U. australis (U.pertusa)
