# Supplementary material for: Species composition, diversity, and distribution of the genus Ulva along the coast of Jeju Island, Korea based on molecular phylogenetic analysis
Source: PLoS One. 2019 Jul 23;14(7):e0219958. doi: 10.1371/journal.pone.0219958 (PMC6650058; doi:10.1371/journal.pone.0219958)
Supplement: S2 Table — P, Prior intraspecific divergence (P); IP, Initial partition; RP, Recursive partition; Ng, Number of groups of the full data set (Ng). (XLSX) [file pone.0219958.s002.xlsx]

## Sheet: S2 Table 
Locus	tufA						ITS
relative gap width (X)	X=1.0		X=1.5		X=2.0		X=1.0		X=1.5		X=2.0
Prior intraspecific divergence (P)	IP	RP	IP	RP	IP	RP	IP	RP	IP	RP	IP	RP
0.001			53	-	-	53	22	52	22	48	22	48
0.0017	31	33	17	32	17	31	22	40	22	36	22	33
0.0028	31	33	17	32	17	31	22	30	22	30	22	27
0.0046	31	-	17	22	2	22	22	28	22	25	22	27
0.0077	17	21	17	18	2	19	22	25	22	25	22	25
0.0129	17	-	17	-		17	22	25	22	23	2	4
0.0215	17	-	2	17	2	5	-	22	2	-	2	-
0.0359	2	5	2	5	2	5	2	-	2	-	2	-
0.0599	2	5	2	5	2	5	2	-	2	-	2	-
0.1	1	-	1	-	-	-	1	-	1	-	1	-
P, Prior intraspecific divergence (P)
IP, Initial partition
RP, Recursive partition
Ng, Number of groups of the full data set (Ng)
Number of groups of the full data set (Ng)
