# Supplementary material for: Species composition, diversity, and distribution of the genus Ulva along the coast of Jeju Island, Korea based on molecular phylogenetic analysis
Source: PLoS One. 2019 Jul 23;14(7):e0219958. doi: 10.1371/journal.pone.0219958 (PMC6650058; doi:10.1371/journal.pone.0219958)
Supplement: S3 Table — (XLSX) [file pone.0219958.s003.xlsx]

## Sheet: S3 Table
	TufA	ITS
Numbers of sequences	679	463
Numbers of haplotypes	45	22
Method	single	single
Likelihood of null model	280.423	120.681
Maximum likelihood of GMYC model	282.353	121.56
Likelihood ratio	3.859484 (0.15 n.s.)	1.758367 (0.42 n.s.)
Number of ML clusters (confidence interval)	13 (1-14)	3 (1-7)
Number of ML entities (confidence interval)	22 (1-14)	3 (1-26)
threshold time	-0.00455511	-0.0767407
